# Supplementary material for: Protective Factors for Falls Among Independent Older Adults: A Cross-Sectional Study
Source: Int J Environ Res Public Health. 2025 Jul 31;22(8):1202. doi: 10.3390/ijerph22081202 (PMC12386102; doi:10.3390/ijerph22081202)
Supplement: Supplementary file 1 [file ijerph-22-01202-s001.zip]

Archive with 1 entries (1 files):
- ijerph-3728592-supplementary.pdf
